# Supplementary material for: Assessing geographical distribution and accessibility of emergency obstetric care in sub-Saharan Africa: a systematic review
Source: J Glob Health. 2018 Dec 21;9(1):010414. doi: 10.7189/jogh.09.010414 (PMC6304172; doi:10.7189/jogh.09.010414)
Supplement: Online Supplementary Document [file jogh-09-010414-s001.zip]

Archive with 3 entries (3 files):
- Banke-Thomas_et_al_OSD_1_Appendix_S1_PRISMA_checklist.doc
- Banke-Thomas_et_al_OSD_2_Appendix_S2_quality_assessment.xlsx
- Banke-Thomas_et_al_OSD_3_Appendix_S3_data_extraction_sheet.xlsx
