# Supplementary material for: Assessing geographical distribution and accessibility of emergency obstetric care in sub-Saharan Africa: a systematic review
Source: J Glob Health. 2018 Dec 21;9(1):010414. doi: 10.7189/jogh.09.010414 (PMC6304172; doi:10.7189/jogh.09.010414)
Supplement: Online Supplementary Document [file jogh-09-010414-s001.zip › Banke-Thomas_et_al_OSD_2_Appendix_S2_quality_assessment.xlsx]

## Sheet: Quality assessment
Quality criteria for EmOC indicator 2	Admasu et al. 2011	Baguiya et al. 2016	Bailey et al. 2011	Bosomprah et al. 2016	Chen et al. 2018	Compaore e al. 2014	Echoka et al. 2013	Fakih et al. 2016	Gabrysch et al. 2011	Gething et al. 2012	Kongnyuy et al. 2009	Kouanda et al. 2016	Oyerinde et al. 2011	Sudhof et al. 2012	Tembo et al. 2017
Compared (total or representative) number of functioning facilities with the most recent population size (or projected population if recent population size is older than 5 years)	1	1	1	1	1	1	1	1	1	1	1	1	1	1	1
Included all facilities within the relevant geographical level (national, district, sub-district): Public and private	0	1	1	1	CT	0	1	0	1	1	1	0	1	1	1
Direct inspection to collect data	1	1	1	1	1	1	1	1	0	0	1	1	1	1	1
Geo-referenced EmOC facilities and identified catchment population for the facility	0	1	1	1	1	0	1	CT	1	1	CT	CT	CT	0	0
Adequate information provided on methods for assessment	0	0	1	1	1	0	1	0	0	1	0	0	0	1	0
Mapping of facilities in relation to population of district presented	0	1	1	1	1	0	1	1	0	1	0	0	1	1	0
Identified underserved areas using disaggregated data	1	1	1	1	1	1	1	1	1	1	1	1	1	1
Combined quality score	3	6	7	7	6	3	7	4	4	6	4	3	5	6	3
Overall quality percentage score	42.8571	85.7143	100	100	85.7143	42.8571	100	57.1429	57.1429	85.7143	57.1429	42.8571	71.4286	85.7143	42.8571
Quality classification	Low	High	High	High	High	Low	High	Medium	Medium	High	Medium	Low	Medium	High	Low
Legend: 1(Criterion achieved); 0 (Criterion not achieved); CT (Could not tell)
