# Supplementary material for: Assessing geographical distribution and accessibility of emergency obstetric care in sub-Saharan Africa: a systematic review
Source: J Glob Health. 2018 Dec 21;9(1):010414. doi: 10.7189/jogh.09.010414 (PMC6304172; doi:10.7189/jogh.09.010414)
Supplement: Online Supplementary Document [file jogh-09-010414-s001.zip › Banke-Thomas_et_al_OSD_3_Appendix_S3_data_extraction_sheet.xlsx]

## Sheet: data extraction sheet
S/No.	Author(s)	Year	Country of study	Stated objective(s)	Scale of study	Indicators assessed	Specific study site	Number of facilities studied	Percentage of total facilities surveyed	Level of care	Type of facility studied	Data sources for assessing indicator	Geographical data collection	Geographical data analysis and visualisation	Geographical findings presented	Interpretation of geographical findings
1	Kongnyuy et al.	2009	Malawi	To establish a baseline for the availability, utilisation and quality of maternal and neonatal health care services in three districts in the Central Region of Malawi	Sub-national	Indicator 1-6	Three districts in the Central region of Malawi﻿: Kasungu, Lilongwe and Salima	73	100% of all facilities.	BEmOC and CEmOC	Public, private and mission facilties	﻿District Health Management Information System Officers were approached to obtain general information such as the district population and a list of health facilities in the district. ﻿A Health Facility Rapid Assessment Tool was used to collect data. All hospitals and health centres were visited. Person(s) in charge of the maternity units were interviewed and the registers were inspected, while av…	Not described.	No mapping of facilities presented. However, number of facilities to population per district was presented.	There was no equitable distribution as some rural areas are not covered. Most of the CEmOC were located in the central area of Lilongwe District and three were actually in or near the capital city.	Yes
2	Admasu, Haile-Mariam & Bailey	2011	Ethiopia	To report on the availability and quality of emergency obstetric and newborn care (EmONC) in Ethiopia.	National	All indicators	Entire country	795	98.6% of facilities.	BEmOC and CEmOC	Public, private and mission facilties	Pre-developed standadrized questionnaires were administered in facilities.	Global information system technology to map the location of those health facilities.	No mapping of facilities presented. However, number of facilities to population per district was presented.	﻿In Ethiopia, facilities were concentrated in the center of the country, leaving peripheral areas underserved. Only 1 (Harari) of 11 regions met the goal of 5 per 500 000. The most populous regions of Oromiya, Amhara, and Southern Nations, Nationalities, and Peoples’ Region had only 0.4, 0.4, and 0.5 EmOC facilities per 500 000, respectively. The city of Addis Ababa met the minimum recommended nu…	No
3	Bailey et al.	2011	Ethiopia	﻿To show how GIS can be used by health planners to make informed decisions about interven- tions to increase access to emergency services.	Sub-national	Indicator 1 & 2	Two regions: ﻿Tigray and Amhara	249	0.31	BEmOC and CEmOC	Public, private and mission facilties	﻿Ethiopian Baseline Assessment for Emergency Obstetric and Newborn Care. ﻿Spatial population data came from the LandScan Global Population Dataset from 2008 produced by Oak Ridge National Laboratories. The road network dataset was developed by integrating datasets from Google Maps, Digital Chart of the World, United Nations Development Program (UNDP), Esri, and the Intergovernmental Authority in …	Global information system technology to map the location of those health facilities.	﻿The different data sources were linked to the EmONC assessment data using Stata version 10 (StataCorp LP, College Station, TX, USA) and ArcGIS 10 (Esri). They were analyzed using ArcGIS software ex- tensions Network Analyst and Spatial Analyst. With these tools we modeled the current referral networks of facilities, calculated the population within catchment areas that were modeled, and finally …	﻿Approximately 70% of the population of Tigray and Amhara regions is served by facilities that are within a 2-hour transfer time to a hospital with obstetric surgery. By adding vehicles and communi- cation capability, this percentage increased to 83%. In a second scenario, upgrading 7 strategically located facilities changed the configuration of the referral networks, and the percentage increased…	Yes
4	Gabrysch et al.	2011	Zambia	To assess the availability and coverage of emergency obstetric care (EmOC) services in Zambia.	National	Indicator 1 & 2	Entire country	1370	100% public hospitals. Percentage of private hospitals surveyed not reported.	BEmOC and CEmOC	Public, private and mission facilties	﻿The 2005 Zambian Health Facility Census (HFC) provides most of the necessary data because it collected information on geographic location, staffing, and service provision of almost all Zambian health facilities, thus enabling subnational disaggregation at any level desired. Zambian Health Facility Census, Zambian Census of Population and Housing and actual facility mapping.	Collected as part of the 2005 Zambian Health Facility Census (HFC).	Geographic accessibility was estimated as the proportion of the population within 15 km of services—to conform to the UN benchmark of 3 hours of travel time, assuming a walking speed of 5 km per hour. We mapped health facilities and ward areas in the geographic information system platform ArcGIS 9.2 and created circles of 15-km radius around each delivery facility and around EmOC facilities to ca…	﻿Geographic access to EmOC services in rural areas was low; in most provinces, less than 25% of the population lived within 15 km of an EmOC facility	Yes
5	Oyerinde et al.	2011	Sierra Leone	To determine the availability, utilization, and quality of EmOC services in all regions of Sierra Leone.	National	Indicator 1-6	Entire country	145	100% of all hospitals. 33% of community healh clinics and four MCH posts per district.	BEmOC and CEmOC	Public, private and mission facilties	Questionnaires and checklists developed by the Averting Maternal Death and Disability program at Columbia University, New York, USA, and UN Partners were adapted for local use.	No details provided.	No details of analysis provided. However, mapping of facilities along with number of facilities to population per district was presented.	Eastern Province and Southern Province had the lowest coverage. There was an abundance of CEmOC facilities in Western Area District (where the capital city, Freetown, is located).	Yes
6	Gething et al.	2012	Ghana	To undertake a national-scale audit of geographical access to maternity care at birth in Ghana	National	Indicator 1 & 2	Entire country	1864	100% of all facilities.	BEmOC and CEmOC	Public, private and mission facilties	Detailed spatial data on the population, health facilities, and landscape features influencing journeys.	Data collected from Ghana Ministry of Health which maintains listings of health facilities by district on a web resource. Facilities without latitude and longitude data were geo-referenced by manual matching of listed town names to mapped locations on Google Earth and, in the remaining unresolved cases, by telephone contact with district health offices to confirm locations.	Used geospatial model to estimate journey-time for all women of childbearing age (WoCBA) to their nearest health facility offering differing levels of care at birth, taking into account different transport types and availability.	A third of women (34%) in Ghana live beyond the clinically significant two-hour threshold from facilities likely to offer emergency obstetric and neonatal care (EmONC) classed at the ‘partial’ standard or better. Nearly half (45%) live that distance or further from ‘comprehensive’ EmONC facilities. In the most remote regions these figures rose to 63% and 81%, respectively.	Yes
7	Sudhof et l.	2012	Rwanda	To show the utility of combining routinely collected data with geographic location using a Geographic Information System (GIS) in order to facilitate a data-driven approach to identifying potential gaps in access to emergency obstetric care within a rural Rwandan health district.	Sub-national	Indicator 1 & 2	Kayonza district	9	100% of all facilities.	BEmOC and CEmOC	Could not tell	Maternity data in paper-based labour registries. Geographic data from actual visitation.	Data collected directly by visiting facilities.	C-section rates as a proportion of total expected births were mapped by cell.	The lowest C-section rates were found in the more remote part of the hospital catchment area.	Yes
8	Echoka et al.	2013	Kenya	To assess the actual existence and functionality of EmOC services at district leve	Sub-national	Indicator 1, 2 & 5	Malindi District	40	100% of all facilities.	BEmOC and CEmOC	Public, private and mission facilties	Standard tool was used to interview the in-charge of maternity unit	This was achieved through mapping of facilities (by collecting geographical coordinates) to identify gaps in geographical distribution of services and acknowledge added barriers such as distance to facilities. ﻿Geographical coordinates of different facilities were col- lected using a handheld Geographical Positioning System (GPS) device (Garmin eTrex). The device automatically logged in longitude…	﻿The GPS data were downloaded into a spreadsheet and mapped onto an administrative map within ArcGIS 9.3 software environment. The map contained data from the survey department, with the most up to date official administrative boundaries. Road infrastructure and key features like settlements and water bodies were overlaid with the administration boundaries data to produce base maps. The GPS data …	﻿All the three hospitals offering CEmOC services and one of the two health centres offering basic EmOC services were located in Malindi Division, the main urban centre and administrative headquarters in the district. This area is served by a relatively well functioning public transport system and relatively adequate roads. The second basic EmOC facility was located in Magarini Division, which bor…	Yes
9	Compaoré et al.	2014	Burkina Faso	To assess the readiness of district and regional hospitals in Burkina Faso to provide two key CEmOC functions.	National	Indicator 1 & 2	Entire country	52	100% of public hospitals. No private hospitals included.	CEmOC only	Public facilties only	Epidemiologist visiting all district and regional hospitals. Interviews with hospital managers and registers were sources of information	Not described.	No details provided.	Map of georeferenced facilities shows a relatively good geographical distribution of both regional and district hospitals within the country, very few of which are ready to provide CEmONC.	No
10	Bosomprah et al.	2016	Ghana	To provide clear policy directions for gaps in the provision of signal function services and sub-regions requiring priority attention using data from the 2010 Ghana EmOC survey.	National	Indicator 1 & 2	All 1159 facilities (both public and private) that recorded at least five deliveries per month in 2009 based on the district health management information system.	1159	0.91	BEmOC and CEmOC	Public and private facilities	2010 Ghana EmONC survey data	Thematic maps were used to provide insight into inequities in service provision.	Thematic maps were used to provide insight into inequities in service provision. Locations of BEmONC facilities and CEmONC facilities as well as facilities with one or two basic signal functions missing were overlaid on estimates of pregnancies per district in 2010.	Shortfall varies across regions. For example, Greater Accra and Ashanti recorded a shortfall of 28 and 26, respectively, whereas Upper East and Upper West had a shortfall of only 7 and 3, respectively. Subnational analyses based on estimated total pregnancies in each district revealed a pattern of inequity in service provision across the country.	No
11	Baguiya et al.	2016	Guinea	To assess the availability, accessibility and quality of emergency obstetric care services and essential resources available for maternal and child health services in Zanzibar.	National	All indicators	224 health facilities in Zanzibar. Sixty four percent of these facilities were government owned; 34 % were privately owned, while 2 % were parastatal.	502	1	BEmOC and CEmOC	Public and private facilities	Standard tools developed by AMDD	Geographical information system (GIS) coordinates of all facilities were captured using the Magellan eXplorist 100 global positioning system.	We used the coordinates to map the fully functioning EmONC facilities.	There was a scarce and unequal distribution of such facilities. Fully functioning facilities were not equally distributed across regions. Boké and Conakry had four each, whereas Kindia and Mamou had none.	No
12	Kouanda et al.	2016	Burkina Faso	To analyze and compare the availability, utilization, and quality of services for maternal and neonatal health by reviewing data collected from two surveys conducted in Burkina Faso in 2010 and 2014.	National	All indicators	All public, private, and faith-based health facilities that performed at least one delivery during the period of the study.	1628 (2010) and 812 (2014)	82% (2010)	BEmOC and CEmOC	Public, private and mission facilties	Standard tools developed by AMDD	Not described	No details provided.	There was wide regional disparity in both 2010 and 2014 on the availability of functional EmONC health facilities.	No
13	Fakih et al.	2016	Tanzania	To ﻿assess the availability, accessibility and quality of maternal and newborn services in public and private health facilities in Zanzibar	Sub-national	Indicator 1-7	All ﻿43 secondary and tertiary health facilities. ﻿38 of 100 Primary Health Care Units	79	100% of all hospitals. 38% of ﻿Primary Health Care Units (PHCUs) across all districts.	BEmOC and CEmOC	Public, private and mission facilties	﻿Standard tools developed by AMDD completed by key informant interviews, observations, and data extraction	Not described	No details provided.	The distribution of BEmONC and CEmONC varied across Zanzibar. Basic EmONC facilities were mainly available in North Pemba and South Pemba regions, as well as West Urban regions. CEmONC facilities were mainly concentrated in Urban West (Unguja); North Pemba and South Pemba regions.	No
14	Tembo et al.	2017	Zambia	﻿To evaluate the availability and usability of signal functions in private and public health facilities in Lusaka District of Zambia	Sub-national	Indicator 1 & 2	Fcilities in Lusaka District	35	Could not tell	BEmOC and CEmOC	Public and private facilities	﻿Standard tools developed by AMDD completed by key informant interviews, observations, and data extraction	Not described	No details provided.	18 BEmOC per 500,000 population; 5 CEmOC per 500,000 population. No map provided.	No
15	Chen et al.	2017	Tanzania	To examine the distribution of travel times to EmONC in Kigoma Region, Tanzania, using various transportation schemes, to estimate the proportion of live births (a proxy indicator of women needing delivery care) with poor geographic access to EmONC services.	Sub-national	Indicator 1 & 2	Hospitals, health centers, and large dispensaries providing delivery services (i.e., dispensaries experiencing more than 90 births per year).	127	Could not tell	BEmOC and CEmOC	Could not tell	2013 health facility dataset, combined land cover dataset	A road network dataset, obtained from OpenStreetMap.	A raster layer that describes the minimum travel time required to reach the nearest EmONC facility was created using the AccessMod version 4.0 extension's modules for each of the 4 travel scenarios. For this accessibility analysis, the upper limit of the estimated travel time was set at 2 hours, a conservative time frame consistent with the WHO recommendations for access to EmONC facilities.	Of all live births in Kigoma Region, 13% occurred in areas where women can reach EmONC facilities within 2 hours on foot, 33% in areas that can be reached within 2 hours only by motorized vehicles, and 32% where it is impossible to reach EmONC facilities within 2 hours. Over 50% of births in 3 of the 8 administrative councils had poor estimated access. In half the councils, births with poor acces…	Yes
	Acronymns
	AMDD: Averting Maternal Death and Disability; AMTSL: Active Management in the Third Stage of Labour; BEmOC: Basic Emergency Obstetric Care; CEmOC: Comprehensive Emergency Obstetric Care; EmOC: Emergency Obstetric Care; GIS: Geographic Information Systems; UN: United Nations
